# Supplementary material for: Missense variants in human ACE2 strongly affect binding to SARS-CoV-2 Spike providing a mechanism for ACE2 mediated genetic risk in Covid-19: A case study in affinity predictions of interface variants
Source: PLoS Comput Biol. 2022 Mar 2;18(3):e1009922. doi: 10.1371/journal.pcbi.1009922 (PMC8920257; doi:10.1371/journal.pcbi.1009922)
Supplement: S1 Table — (XLSX) [file pcbi.1009922.s001.xlsx]

## Sheet: Sheet1
S1 Table. mCSM-PPI2 predictions for all gnomAD ACE2 missense variants in residues resolved in PDB 6vw1.
ID	Mutation	Distance to Interface	mCSM-PPI2 ΔΔG	Allele Count	AC Male	AC Popn. Max	Popn. Max
rs73635825	p.Ser19Pro	2.6	-0.2	40	6	39	AFR
-	p.Ile21Thr	7.3	0.3	1	1	1	AMR
rs778030746	p.Ile21Val	7.3	-0.4	2	2	2	NFE
rs756231991	p.Glu23Lys	6.2	-0.4	1	0	1	NFE
rs4646116	p.Lys26Arg	6	0	704	258	85	ASJ
-	p.Lys26Glu	6	0.1	1	1	1	NFE
rs781255386	p.Thr27Ala	3.7	-0.6	2	0	2	AMR
-	p.Glu35Lys	2.9	-0.5	3	1	2	EAS
rs146676783	p.Glu37Lys	3.2	-1.2	6	3	5	FIN
-	p.Phe40Leu	8.6	-0.3	3	0	3	AMR
-	p.Ser43Arg	8.5	-0.1	1	0	1	SAS
-	p.Tyr50Phe	13	-0.3	1	0	1	NFE
rs760159085	p.Asn51Asp	14.2	0.1	2	1	2	SAS
rs775273812	p.Thr55Ala	15.3	0	1	1	1	NFE
rs771621249	p.Asn58Lys	12	-0.3	2	0	2	SAS
-	p.Asn58His	12	-0.1	2	1	2	NFE
rs759162332	p.Gln60Arg	15.5	0.1	2	0	2	NFE
-	p.Met62Val	13.5	0	1	1	1	NFE
-	p.Asn64Lys	13.2	0.1	1	1	1	AFR
rs755691167	p.Lys68Glu	7.3	0.1	2	2	2	SAS
-	p.Phe72Val	8.7	-0.4	1	1	1	EAS
-	p.Ser77Phe	9.3	-0.1	1	1	1	NFE
rs766996587	p.Met82Ile	3.5	-0.3	0	0	0
rs766996587	p.Met82Ile	3.5	-0.3	2	0	2	AFR
rs759134032	p.Pro84Thr	7.1	-0.1	1	0	1	SAS
rs746808776	p.Gln86Arg	13.1	0.2	2	1	2	NFE
rs763395248	p.Thr92Ile	15.1	-0.1	2	2	2	NFE
-	p.Gln102Pro	14.8	-0.2	2	0	1	NFE
rs143158922	p.Asn103His	14.8	0	2	0	2	AFR
rs139773121	p.Val107Ala	19.8	-0.1	2	1	2	AFR
rs201900069	p.Arg115Gln	30.4	0	30	15	9	EAS
rs751227277	p.Ser128Thr	28.6	-0.1	1	0	1	SAS
rs766124365	p.Pro138Ala	45.4	-0.1	1	1	1	NFE
-	p.Cys141Tyr	38.5	0	1	0	1	AFR
-	p.Asn154Lys	38.4	0	2	0	1	AMR
rs746034076	p.Asn159Ser	49.4	0.1	2	1	1	AMR
-	p.Ala164Ser	42.6	0.3	1	0	1	AFR
rs769593006	p.Glu166Gln	45.4	-0.5	1	0	1	NFE
rs748076875	p.Glu171Val	41.6	-0.1	1	1	1	NFE
rs754511501	p.Gly173Ser	40.6	-0.4	4	2	1	SAS
rs779651019	p.Pro178Leu	40.2	-0.1	1	0	1	NFE
rs758142853	p.Val184Ala	33.1	-0.1	8	1	8	EAS
rs750052167	p.Leu186Ser	28.7	-0.1	1	0	1	AMR
-	p.Met190Thr	23.6	0.1	1	0	1	SAS
rs765733397	p.Ala191Pro	24.7	0	1	0	1	NFE
rs762219565	p.Ala193Glu	21.1	0.2	3	0	3	AMR
rs764661406	p.His195Asn	19.1	-0.1	1	1	1	SAS
rs764661406	p.His195Tyr	19.1	0	1	0	1	NFE
-	p.Glu197Gly	28	0	2	0	1	ASJ
-	p.Asp198Asn	29	-0.7	1	0	1	NFE
rs750145841	p.Tyr199Cys	28.1	-0.4	4	3	1	AMR
-	p.Tyr199His	28.1	-0.2	1	0	1	SAS
rs779790336	p.Arg204Thr	28.9	-0.2	1	0	1	SAS
rs142443432	p.Asp206Gly	22.4	0	52	23	50	NFE
rs754237613	p.Tyr207Cys	26.2	-0.4	1	0	1	NFE
-	p.Val209Ile	25.6	0	1	1	1	NFE
rs148771870	p.Gly211Arg	23.9	-0.3	243	91	165	NFE
rs761269389	p.Asp216Tyr	27.3	0.2	1	0	1	NFE
rs753164828	p.Asp216Glu	27.3	-0.1	2	1	2	NFE
rs372272603	p.Arg219Cys	24.9	-0.2	58	17	52	NFE
rs759590772	p.Arg219His	24.9	0	18	11	17	SAS
rs774621083	p.Gly220Ser	32.6	-0.1	3	0	1	AFR
-	p.Thr229Ile	37.5	-0.1	1	0	1	NFE
-	p.His239Gln	49.7	0	1	0	1	NFE
-	p.Ala242Val	50.9	0.4	3	1	3	NFE
rs771769548	p.Tyr252Cys	47.9	-0.3	2	0	2	NFE
rs745514718	p.Ser257Asn	56.7	-0.3	1	0	1	EAS
-	p.Ile259Thr	57.2	-0.1	1	0	1	AFR
rs200745906	p.Pro263Ser	47.8	0.1	9	0	9	NFE
-	p.Gly268Cys	38.9	-0.7	1	0	1	ASJ
-	p.Asp269Glu	36.9	-0.4	0	0	0
rs766319182	p.Met270Val	37.7	-0.1	4	2	4	NFE
-	p.Ser280Tyr	43.8	0	1	1	1	NFE
rs763264372	p.Gln287Arg	49.6	0	1	0	1	NFE
-	p.Gln287Lys	49.6	-0.1	1	0	1	AMR
rs763994205	p.Asn290His	39.9	0	2	1	1	SAS
rs756358940	p.Ile291Lys	36.3	0	3	2	3	NFE
-	p.Asp292Asn	35	-0.5	1	0	1	NFE
rs776226831	p.Asp295Gly	34.8	-0.1	7	1	6	NFE
rs772143709	p.Met297Leu	27.6	-0.3	1	0	1	AFR
rs745744395	p.Met297Ile	27.6	-0.2	1	1	1	NFE
rs772143709	p.Met297Val	27.6	-0.1	0	0	0
rs773936807	p.Gln300Arg	29.5	-0.1	2	0	2	NFE
rs749750821	p.Asp303Asn	22	-0.8	2	0	2	SAS
rs766518362	p.Phe308Leu	17	-0.5	1	0	1	NFE
rs780574871	p.Glu312Lys	12.5	-0.4	3	1	2	AFR
rs759579097	p.Gly326Glu	5.5	1	1	0	1	AFR
rs143936283	p.Glu329Gly	4.1	-0.4	5	0	4	NFE
rs185525294	p.Met332Leu	11.2	-0.2	3	2	3	AFR
rs762357444	p.Gly337Arg	20.2	0	1	1	1	NFE
-	p.Asn338Ser	22.9	0	3	1	2	AMR
rs772710779	p.Val339Gly	20	-0.2	1	1	1	SAS
rs138390800	p.Lys341Arg	18.1	0	53	10	46	AFR
-	p.Pro346Ser	18.9	0	1	1	1	NFE
rs370610075	p.Gly352Val	5.4	-1.1	2	0	2	NFE
-	p.Asp355Asn	3.5	-1.3	2	0	2	NFE
-	p.Met360Leu	16	-0.1	1	1	1	NFE
rs758568640	p.Met366Thr	28.4	-0.1	2	0	2	NFE
-	p.Asp368Asn	23.6	-0.4	1	0	1	AMR
-	p.His374Arg	20.1	0	1	0	1	AMR
-	p.Glu375Asp	16.6	-0.2	3	1	3	AMR
rs767462182	p.Gly377Glu	17.3	-0.5	1	1	1	NFE
rs142984500	p.His378Arg	15.3	0.1	15	4	15	NFE
rs751572714	p.Gln388Leu	6.6	-0.1	4	3	4	AMR
rs762890235	p.Pro389His	8.1	-0.1	7	2	4	AMR
-	p.Asn397Asp	20.9	-0.1	2	0	2	NFE
rs772619843	p.Glu398Lys	22.5	-0.4	2	1	2	NFE
-	p.Gly405Glu	22.7	-0.1	1	1	1	NFE
-	p.Lys419Thr	33.1	0	1	1	1	EAS
-	p.Ile421Thr	26.4	-0.2	1	1	1	NFE
-	p.Pro426Ala	38.8	0	1	0	0
-	p.Asp427Tyr	41.7	0.1	2	1	2	AFR
-	p.Gln429Lys	44.4	0	1	1	1	SAS
-	p.Asn437His	42.2	0.1	0	0	0
rs764772589	p.Thr445Met	34.1	-0.1	1	1	1	SAS
rs776328956	p.Val447Phe	38.5	0.9	10	1	4	FIN
rs763655186	p.Gly448Glu	39.7	-0.6	1	1	1	EAS
rs760321012	p.Leu450Val	35.9	-0.2	1	0	1	NFE
rs775744448	p.Met455Ile	39.9	-0.1	1	1	1	SAS
-	p.Trp461Arg	34.1	-0.3	1	0	1	AMR
rs772445388	p.Val463Ile	37.7	-0.5	1	1	1	SAS
rs774978137	p.Gly466Trp	37.7	0	1	0	1	EAS
-	p.Glu467Lys	40.4	-0.1	4	1	1	AMR
rs191860450	p.Ile468Val	42.6	-0.5	142	40	138	EAS
-	p.Lys481Asn	42.4	-0.1	0	0	0
rs748359955	p.Arg482Gln	49.3	-0.1	2	1	2	NFE
rs779752560	p.Glu483Asp	49.2	0.1	7	0	7	AMR
rs200973492	p.Val488Ala	49.7	0	1	0	1	AFR
rs750415079	p.Val491Met	50.7	-0.4	1	1	1	NFE
rs765152220	p.Asp494Val	49.7	-0.2	8	3	4	SAS
rs140473595	p.Ala501Thr	36.2	0.5	2	0	2	NFE
-	p.Phe504Leu	26.3	-0.6	1	0	1	NFE
rs760281053	p.Phe504Ile	26.3	-0.3	2	0	2	NFE
-	p.His505Arg	28.6	0	1	0	1	EAS
rs775181355	p.Val506Ala	33	0.1	1	1	1	NFE
rs779199005	p.Tyr510His	23.2	-0.1	0	0	0
rs868506911	p.Arg514Gln	23.4	-0.1	0	0	0
-	p.Arg518Thr	27.3	0.4	1	1	1	SAS
-	p.Thr519Ile	30.3	0	1	1	1	NFE
rs759200680	p.Tyr521His	26.7	-0.3	1	0	1	NFE
rs763593286	p.Ala532Thr	28.5	0.1	10	5	10	SAS
rs773746588	p.Lys534Arg	32.6	-0.1	1	1	1	NFE
-	p.Pro538Leu	38.7	0.1	1	0	1	SAS
-	p.Lys541Ile	35.8	-0.1	1	0	1	AFR
rs769821600	p.Ile544Asn	25.7	-0.2	1	0	1	NFE
rs756905974	p.Asn546Ser	25.3	-0.1	1	0	1	SAS
rs761944150	p.Asn546Asp	25.3	0	4	1	3	AFR
rs373025684	p.Ser547Cys	24.3	-0.2	43	19	36	NFE
rs373025684	p.Ser547Phe	24.3	0	1	0	1	EAS
-	p.Arg559Ser	11.7	-0.1	1	0	1	AMR
rs375352455	p.Ser563Leu	15.2	0.1	1	0	1	NFE
rs750955307	p.Pro565Ser	21.6	0	1	1	1	NFE
-	p.Thr567Ala	25.4	0	1	0	1	NFE
-	p.Val573Ala	25.4	0.1	2	1	2	EAS
-	p.Val574Ile	28.4	-0.2	1	1	1	SAS
-	p.Gly575Arg	30.3	-0.1	1	0	1	NFE
rs372924787	p.Arg582Ser	38.7	0	1	0	1	AFR
rs150172355	p.Arg582Lys	38.7	0	2	0	2	NFE
-	p.Leu585Pro	39.8	-0.7	1	0	1	EAS
rs768685219	p.Asn586Tyr	40.9	0	1	0	1	FIN
rs760929786	p.Phe588Ser	38.6	-0.4	1	0	1	AMR
-	p.Glu589Gly	43.9	-0.1	1	0	1	FIN
rs140857723	p.Thr593Asn	49.6	-0.1	1	0	1	AFR
rs148036434	p.Leu595Val	47.7	-0.2	2	1	2	NFE
rs145437639	p.Asp597Glu	54.8	0	13	4	11	AFR
-	p.Thr608Ile	53.9	0	1	1	1	SAS
rs747988885	p.Asp609Asn	57.4	0	2	1	1	AFR
rs201715513	p.Ala614Ser	60.5	0	35	17	7	FIN
