# Supplementary material for: Missense variants in human ACE2 strongly affect binding to SARS-CoV-2 Spike providing a mechanism for ACE2 mediated genetic risk in Covid-19: A case study in affinity predictions of interface variants
Source: PLoS Comput Biol. 2022 Mar 2;18(3):e1009922. doi: 10.1371/journal.pcbi.1009922 (PMC8920257; doi:10.1371/journal.pcbi.1009922)
Supplement: S2 Table — (XLSX) [file pcbi.1009922.s002.xlsx]

## Sheet: Sheet1
S2 Table. Structural description of the ACE2 – Spike-protein interface.
Residue	Contact Number	Min. VdW Distance	Spike counterparts	ARPEGGIO Interaction Types
S19	3	0	A475, G476, S477	Polar-Bond, VdW-Bond, Clash
Q24	6	0	A475, N487, G476, F486, S477, Y489	H-Bond, Clash
T27	5	0.4	A475, N487, F456, Y473, Y489	VdW-Proximal
F28	1	0.2	Y489	H-Bond, Polar-Bond
D30	2	0.7	L455, F456	Hydrophobic-Bond
K31	6	0	Q493, L455, L492, F456, F490, Y489	Hydrophobic-Bond, Clash
H34	3	0	Q493, L455, Y453	Aromatic-Bond, H-Bond, Hydrophobic-Bond, Polar-Bond, VdW-Bond, Clash
E35	1	0	Q493	H-Bond, Polar-Bond, Clash
E37	1	0.1	Y505	H-Bond, Hydrophobic-Bond, Polar-Bond
D38	4	0	Q498, G496, HOH701, Y449	H-Bond, Polar-Bond, VdW-Bond, Clash
Y41	4	0	N501, Q498, HOH701, T500	H-Bond, Polar-Bond, VdW-Bond, Clash
Q42	4	0	Q498, HOH701, T446, Y449	VdW-Bond, Clash
L45	2	0.4	Q498, T500	VdW-Proximal
L79	2	0.1	G485, F486	Hydrophobic-Bond
M82	1	0.1	F486	Hydrophobic-Bond, VdW-Bond
Y83	3	0	N487, F486, Y489	Aromatic-Bond, H-Bond, Hydrophobic-Bond, Polar-Bond, VdW-Bond, Clash
Q325	2	1.4	R439, V503	VdW-Proximal
E329	1	1	R439	VdW-Proximal
N330	1	0.3	T500	VdW-Proximal
K353	7	0	N501, Q498, G496, G502, HOH701, F497, Y505	H-Bond, Hydrophobic-Bond, Polar-Bond, VdW-Bond, Clash
G354	3	0.2	N501, G502, Y505	Polar-Bond
D355	2	0.2	G502, T500	VdW-Proximal
R357	1	0.2	T500	VdW-Proximal
R393	1	0.5	Y505	VdW-Proximal
N90-glycan (BMA703)	2	0.1	R408, T415	H-Bond, Polar-Bond, VdW-Bond
